# Supplementary material for: Occupational health nurse involvement and Bright 500 certification among Japanese small- and medium-sized enterprises: a repeated cross-sectional analysis of 4 annual health and productivity management survey waves
Source: J Occup Health. 2026 Jun 22;68(1):uiag031. doi: 10.1093/joccuh/uiag031 (PMC13377539; doi:10.1093/joccuh/uiag031)
Supplement: Supplementary_Table_1_uiag031 [file supplementary_table_1_uiag031.xlsx]

## Sheet: Supplementary Table 1
Supplementary Table 1. Characteristics of SMEs by Bright 500 (2021–2024)
		2021 (n=12,847)						2022 (n=14,401)						2023 (n=17,316)						2024 (n=20,267)
		Bright 500						Bright 500						Bright 500						Bright 500
		Total		Yes		No		Total		Yes		No		Total		Yes		No		Total		Yes		No
Total		12847	100	502	100	12345	100	14401	100	499	100	13902	100	17316	100	495	100	16821	100	20267	100	499	100	19768	100
Region	Hokkaido–Tohoku	1624	12.6	63	12.5	1561	12.6	1738	12.1	59	11.8	1679	12.1	2114	12.2	64	12.9	2050	12.2	2534	12.5	59	11.8	2475	12.5
	Kanto	2032	15.8	122	24.3	1910	15.5	2422	16.8	120	24	2302	16.6	3127	18.1	125	25.3	3002	17.8	3734	18.4	134	26.9	3600	18.2
	Chubu	3134	24.4	120	23.9	3014	24.4	3644	25.3	114	22.8	3530	25.4	4317	24.9	106	21.4	4211	25	5164	25.5	123	24.6	5041	25.5
	Kinki	3371	26.2	87	17.3	3284	26.6	3568	24.8	91	18.2	3477	25	4131	23.9	87	17.6	4044	24	4714	23.3	81	16.2	4633	23.4
	Chugoku–Shikoku	1615	12.6	50	10	1565	12.7	1807	12.5	56	11.2	1751	12.6	2068	11.9	60	12.1	2008	11.9	2331	11.5	55	11	2276	11.5
	Kyushu	1068	8.3	60	12	1008	8.2	1221	8.5	59	11.8	1162	8.4	1553	9	53	10.7	1500	8.9	1790	8.8	47	9.4	1743	8.8
Health insurer	Large employer and public sector insurers	1834	14.3	72	14.3	1762	14.3	2267	15.7	101	20.2	2166	15.6	2842	16.4	105	21.2	2737	16.3	3474	17.1	107	21.4	3367	17
	Community-based and small employer insurers	11006	85.7	430	85.7	10576	85.7	12129	84.2	398	79.8	11731	84.4	14471	83.6	390	78.8	14081	83.7	16793	82.9	392	78.6	16401	83
Economic sector	Primary and secondary sectors	5392	42	201	40	5191	42	6380	44.3	202	40.5	6178	44.4	7801	45.1	206	41.6	7595	45.2	9324	46	216	43.3	9108	46.1
	Tertiary and other sectors	7455	58	301	60	7154	58	8021	55.7	297	59.5	7724	55.6	9515	54.9	289	58.4	9226	54.8	10943	54	283	56.7	10660	53.9
Number of employees	≤49	8095	63	215	42.8	7880	63.8	8771	60.9	213	42.7	8558	61.6	10468	60.5	211	42.6	10257	61	12008	59.2	213	42.7	11795	59.7
	50–99	2221	17.3	138	27.5	2083	16.9	2586	18	137	27.5	2449	17.6	3109	18	133	26.9	2976	17.7	3730	18.4	119	23.8	3611	18.3
	≥100	2531	19.7	149	29.7	2382	19.3	3044	21.1	149	29.9	2895	20.8	3739	21.6	151	30.5	3588	21.3	4528	22.3	167	33.5	4361	22.1
Number of internal HPM communications (mean, SD)		2.87	1.55	5.04	1.61	2.78	1.48	3	1.58	5.5	1.41	2.91	1.51	2.97	1.63	5.8	1.28	2.88	1.56	2.98	1.63	6.02	1.21	2.9	1.57
Number of external HPM communications (mean, SD)		2.12	1.14	4.01	1.33	2.04	1.06	2.19	1.2	4.38	1.33	2.12	1.12	2.19	1.22	4.65	1.2	2.12	1.15	2.21	1.24	4.83	1.19	2.14	1.17
Occupational physician involvement	Yes	846	6.6	95	18.9	751	6.1	1050	7.3	132	26.5	918	6.6	1354	7.8	132	26.7	1222	7.3	1695	8.4	150	30.1	1545	7.8
Occupational health nurse involvement	Yes	655	5.1	71	14.1	584	4.7	751	5.2	91	18.2	660	4.7	932	5.4	87	17.6	845	5	1182	5.8	99	19.8	1083	5.5
Values are presented as n (%) unless otherwise indicated.
HPM, health and productivity management; SD, standard deviation.
